# Supplementary material for: A First-Class Degrader Candidate Targeting Both KRAS G12D and G12V Mediated by CANDDY Technology Independent of Ubiquitination
Source: Molecules. 2023 Jul 24;28(14):5600. doi: 10.3390/molecules28145600 (PMC10386196; doi:10.3390/molecules28145600)
Supplement: Supplementary file 1 [file molecules-28-05600-s001.zip]

Archive with 1 entries (1 files):
- Molecules_Supplementary Information.pdf
